# Supplementary material for: Metabolic Plasticity Is an Essential Requirement of Acquired Tyrosine Kinase Inhibitor Resistance in Chronic Myeloid Leukemia
Source: Cancers (Basel). 2020 Nov 19;12(11):3443. doi: 10.3390/cancers12113443 (PMC7699488; doi:10.3390/cancers12113443)
Supplement: Supplementary file 1 [file cancers-12-03443-s001.zip]

Archive with 2 entries (2 files):
- cancers-980787 supp proof.pdf
- cancers-980787_Supplementary_MS_SILAC_file.xlsx
